# Supplementary material for: Computational Drug Repurposing Based on a Recommendation System and Drug–Drug Functional Pathway Similarity
Source: Molecules. 2022 Feb 18;27(4):1404. doi: 10.3390/molecules27041404 (PMC8878172; doi:10.3390/molecules27041404)
Supplement: Supplementary file 1 [file molecules-27-01404-s001.zip]

Archive with 1 entries (1 files):
- molecules-1555980-supplementary.xlsx
