# Supplementary material for: Computational Drug Repurposing Based on a Recommendation System and Drug–Drug Functional Pathway Similarity
Source: Molecules. 2022 Feb 18;27(4):1404. doi: 10.3390/molecules27041404 (PMC8878172; doi:10.3390/molecules27041404)
Supplement: Supplementary file 1 [file molecules-27-01404-s001.zip › molecules-1555980-supplementary.xlsx]

## Sheet: GDSC_DRUG_SIM
Drug1	Drug2	Functional sim	SMILES sim	PPI sim
(5Z)-7-Oxozeaenol	GSK2126458	0.998365	0.162791	1.07853e-70
MS-275	OSI-930	0.998193	0.362694	3.29924e-77
GW-2580	VX-11e	0.99719	0.242063	3.7128e-84
ABT-869	AC220	0.996301	0.257463	0.9
681640	Methotrexate	0.996232	0.236735	6.45759e-66
AG-014699	PHA-793887	0.996135	0.223529	5.36967e-72
JQ12	Vinblastine	0.995928	-	1.53708e-91
KIN001-055	T0901317	0.995747	0.161111	4.8965e-75
PFI-1	Tamoxifen	0.995377	0.208092	2.37561e-66
PFI-1	SB590885	0.995238	0.19403	2.74341e-83
GSK2126458	Masitinib	0.995186	0.238596	0.9
PAC-1	Parthenolide	0.995148	0.21875	4.35109e-68
QL-XII-61	XL-880	0.994793	-	3.21504e-67
OSI-930	VNLG/124	0.994327	0.190244	-
SB-715992	XMD8-92	0.994167	0.255556	1.27812e-97
IOX2	PIK-93	0.994166	0.159259	8.4863e-133
PAC-1	Phenformin	0.994118	0.146853	8.4863e-133
KIN001-260	OSI-930	0.993954	0.135036	-
Methotrexate	UNC0638	0.993787	0.294821	0.9
MS-275	VNLG/124	0.993722	0.219101	-
NG-25	ZSTK474	0.993544	0.238318	1.45963e-71
AC220	NU-7441	0.993443	0.267081	1.8485e-85
681640	UNC0638	0.993378	0.203463	6.45759e-66
OSI-930	Vinblastine	0.993083	0.221607	5.51029e-82
MS-275	Vinblastine	0.992975	0.214076	7.65266e-93
AT-7519	T0901317	0.99293	0.145631	4.07158e-81
BX-795	NG-25	0.99285	0.269531	6.45759e-66
CUDC-101	MP470	0.992737	0.337449	4.35109e-68
JQ12	OSI-930	0.992717	-	3.29924e-77
JQ12	MS-275	0.992527	-	0.9
GSK-650394	GSK1070916	0.992498	0.333333	1.18275e-67
Bryostatin 1	Methotrexate	0.992463	0.121212	6.45759e-66
MP470	TL-1-85	0.992455	-	-
Bleomycin	OSI-930	0.992418	0.198157	0.9
MS-275	PAC-1	0.992263	0.217617	4.35109e-68
(5Z)-7-Oxozeaenol	Masitinib	0.992252	0.129278	4.6334e-131
FTI-277	Methotrexate	0.992153	0.358407	0.9
AG-014699	Temozolomide	0.992102	0.171004	4.35109e-68
MPS-1-IN-1	PFI-1	0.991842	0.254167	-
QL-XII-61	Tipifarnib	0.99179	-	1.4383e-104
KIN001-260	XMD11-85h	0.991563	-	-
JQ1	Lenalidomide	0.991359	0.151899	3.61805e-74
Cisplatin	PD-173074	0.991264	0.011976	0.9
KIN001-260	VNLG/124	0.991199	0.280193	-
Bleomycin	MS-275	0.991054	0.185096	1.45963e-71
JQ12	XMD11-85h	0.990803	-	2.6734e-73
Shikonin	THZ-2-102-1	0.990614	-	1.64259e-78
681640	Bryostatin 1	0.990457	0.111607	1.97539e-72
BAY 61-3606	CCT018159	0.99039	0.210884	1.45963e-71
Masitinib	Obatoclax Mesylate	0.990366	0.174312	8.73939e-67
BX-912	Cisplatin	0.990175	0.012987	6.45759e-66
PHA-793887	Temozolomide	0.99011	0.144404	1.18275e-67
BAY 61-3606	THZ-2-102-1	0.989761	-	3.4236e-130
BMS-345541	Z-LLNle-CHO	0.989642	0.154286	1.00924e-83
ATRA	PD-173074	0.98959	0.0666667	0.9
Methotrexate	TPCA-1	0.989581	0.172932	2.6734e-73
NSC-207895	rTRAIL	0.989497	-	-
KIN001-260	MS-275	0.989203	0.126984	-
AV-951	BMS-345541	0.988938	0.207547	6.45759e-66
AT-7519	Tamoxifen	0.988848	0.163842	6.45759e-66
681640	FTI-277	0.98879	0.333333	1.07853e-70
BMS-509744	Nutlin-3a	0.988783	0.28223	6.2706e-132
AT-7519	KIN001-055	0.988568	0.140777	2.74341e-83
CEP-701	XMD8-92	0.988522	0.272401	3.7128e-84
GSK-650394	Lapatinib	0.988501	0.249012	5.88856e-69
QL-XII-47	YM201636	0.988437	0.278481	6.1106e-122
KIN001-260	Vinblastine	0.988426	0.225464	-
Bryostatin 1	FTI-277	0.98834	0.129464	5.718e-135
Bleomycin	Parthenolide	0.988266	0.146835	7.96929e-70
KIN001-260	NSC-87877	0.988085	0.139881	-
ABT-869	NU-7441	0.988063	0.171674	1.8485e-85
Sorafenib	XL-880	0.988035	0.369458	0.9
QL-XII-61	RDEA119	0.988032	-	5.88856e-69
MPS-1-IN-1	SB590885	0.987953	0.20068	-
JQ12	VNLG/124	0.987833	-	-
SB590885	Tamoxifen	0.987797	0.279412	1.18275e-67
JQ12	KIN001-260	0.987742	-	-
CI-1040	GW-2580	0.987673	0.156098	6.45759e-66
MPS-1-IN-1	Tamoxifen	0.987657	0.186275	-
TPCA-1	UNC0638	0.987593	0.121094	2.3068e-132
Vinblastine	XMD11-85h	0.987569	-	5.51029e-82
AICAR	GSK-1904529A	0.987499	0.209302	6.5301e-109
VNLG/124	XMD11-85h	0.987484	-	-
BX-795	MPS-1-IN-1	0.987258	0.34902	-
OSI-930	PAC-1	0.987184	0.212963	7.8531e-103
A-770041	Cetuximab	0.987115	0.210884	7.96929e-70
AV-951	PD-0332991	0.987014	0.222997	8.73939e-67
T0901317	Tamoxifen	0.986989	0.22449	6.45759e-66
Bryostatin 1	UNC0638	0.986965	0.110656	8.4863e-133
BMS-345541	PD-0332991	0.986927	0.288066	1.60068e-68
BMS-345541	PIK-93	0.986844	0.170124	3.21504e-67
A-443654	TW 37	0.98678	0.184211	1.18275e-67
MS-275	Phenformin	0.986695	0.137931	2.56718e-96
CCT018159	XMD11-85h	0.986677	-	1.60068e-68
ATRA	GDC0941	0.98657	0.0720339	7.96929e-70
Docetaxel	WH-4-023	0.98657	0.198606	1.97539e-72
MS-275	Parthenolide	0.986485	0.126437	0.9
OSI-930	XMD11-85h	0.986404	-	0.9
KIN001-055	MPS-1-IN-1	0.986289	0.426316	-
GSK2126458	Obatoclax Mesylate	0.986282	0.179878	1.18275e-67
EX-527	Gemcitabine	0.986152	0.149573	6.45759e-66
Tipifarnib	XL-880	0.986128	0.214286	4.35109e-68
CI-1040	VX-11e	0.985983	0.261538	0.9
BMS-345541	IOX2	0.985885	0.147465	4.17821e-91
CGP-082996	GSK-650394	0.985839	0.271357	4.6334e-131
Bexarotene	Sorafenib	0.985809	0.149171	2.02712e-82
Vinblastine	VNLG/124	0.985732	0.193353	-
Sorafenib	TW 37	0.985701	0.275362	0.9
A-770041	ABT-869	0.985674	0.261324	1.27812e-97
Phenformin	VNLG/124	0.985607	0.123077	-
AMG-706	KU-55933	0.985484	0.168582	1.45963e-71
Tamoxifen	ZSTK474	0.985378	0.163636	0.9
A-443654	QL-XII-61	0.985364	-	5.36967e-72
QL-XI-92	Temozolomide	0.985333	-	1.21372e-77
MPS-1-IN-1	T0901317	0.985266	0.225225	-
TW 37	XL-880	0.985158	0.230769	1.07853e-70
AT-7519	SB590885	0.985143	0.191729	2.16628e-69
QL-X-138	Salubrinal	0.985042	0.356784	2.3068e-132
AS605240	WZ-1-84	0.984737	0.20354	1.196e-110
PFI-1	ZSTK474	0.984628	0.140909	1.21372e-77
BX-795	Methotrexate	0.984458	0.338403	6.45759e-66
A-770041	QL-X-138	0.984297	0.26875	4.6334e-131
AKT inhibitor VIII	CGP-082996	0.984256	0.321739	6.2706e-132
KIN001-244	NVP-TAE684	0.984235	0.245552	4.5151e-121
CEP-701	SB-715992	0.984207	0.246154	4.35109e-68
BAY 61-3606	XMD11-85h	0.984115	-	1.18275e-67
BMS-345541	Vinblastine	0.984074	0.180758	4.8965e-75
CHIR-99021	Rapamycin	0.984069	0.121693	0.9
KU-55933	rTRAIL	0.984004	-	-
CMK	XMD14-99	0.983994	-	-
Afatinib	PHA-793887	0.983962	0.180505	2.37561e-66
AT-7519	PFI-1	0.983905	0.226852	1.18275e-67
BMS-345541	OSI-930	0.983836	0.221154	6.45759e-66
MPS-1-IN-1	NG-25	0.983832	0.329114	-
JQ12	PD-0332991	0.983764	-	4.6334e-131
PIK-93	VX-11e	0.983704	0.229508	1.45963e-71
Bleomycin	PAC-1	0.983578	0.149533	2.93174e-70
TG101348	Vinblastine	0.983421	0.227027	4.2251e-134
CAY10603	Docetaxel	0.983405	0.287356	4.35109e-68
Afatinib	Tubastatin A	0.983393	0.16726	0.9
IOX2	KIN001-260	0.983373	0.190661	-
SGC0946	TL-1-85	0.983362	-	-
BMS-345541	KIN001-260	0.983347	0.1	-
(5Z)-7-Oxozeaenol	Obatoclax Mesylate	0.983192	0.145329	4.35109e-68
Bryostatin 1	GSK2126458	0.983176	0.0912409	1.45963e-71
CCT007093	KIN001-055	0.983158	0.104938	3.7128e-84
CCT018159	THZ-2-102-1	0.983151	-	4.17821e-91
NG-25	TPCA-1	0.983149	0.212766	2.28123e-89
CCT018159	FTI-277	0.983089	0.154135	5.88856e-69
Bexarotene	XL-880	0.982838	0.13089	1.00924e-83
AR-42	MG-132	0.982638	0.228571	8.73939e-67
MS-275	TG101348	0.982624	0.2	4.6334e-131
Bleomycin	BMS-345541	0.982539	0.163462	6.45759e-66
AS605240	Tamoxifen	0.982533	0.208861	6.45759e-66
OSI-930	Phenformin	0.982526	0.136095	3.38564e-87
Phenformin	TG101348	0.982495	0.126374	8.4863e-133
Lenalidomide	SB590885	0.982469	0.227468	2.1036e-135
AZ628	QS11	0.98243	0.310185	2.8468e-136
MPS-1-IN-1	ZSTK474	0.982367	0.234783	-
QL-XII-61	TW 37	0.982365	-	3.61805e-74
PAC-1	VNLG/124	0.982307	0.317073	-
Cytarabine	VNLG/124	0.982304	0.143541	-
FTI-277	GSK2126458	0.982041	0.196911	4.8965e-75
RDEA119	Tipifarnib	0.981913	0.151852	2.56718e-96
A-443654	NVP-BEZ235	0.981885	0.315	0.9
681640	TPCA-1	0.981804	0.232558	0.9
BX-795	ZSTK474	0.981758	0.251064	6.45759e-66
Parthenolide	Phenformin	0.98175	0.0504202	1.49785e-81
IOX2	NSC-87877	0.981703	0.174342	1.2595e-130
BMS-345541	NSC-87877	0.981667	0.194139	6.04277e-79
MS-275	XMD11-85h	0.981607	-	6.80024e-86
AZD7762	HG-5-88-01	0.981573	-	1.0628e-103
SB-715992	Sorafenib	0.981545	0.235043	5.88856e-69
A-443654	FR-180204	0.981524	0.368932	1.45963e-71
PHA-793887	Tubastatin A	0.981488	0.245059	3.21504e-67
FR-180204	SB52334	0.981487	0.387755	-
(5Z)-7-Oxozeaenol	FTI-277	0.981458	0.23301	4.1173e-124
PD-0332991	Vinblastine	0.981378	0.298701	7.26706e-73
OSI-930	Parthenolide	0.981369	0.0878049	5.88856e-69
PAC-1	TG101348	0.981055	0.155462	4.6334e-131
TG101348	XMD11-85h	0.980945	-	1.00924e-83
NVP-BEZ235	XL-880	0.980848	0.286408	4.07158e-81
BX-795	TPCA-1	0.980808	0.231373	2.43783e-76
BMS-345541	MS-275	0.980804	0.261111	4.2876e-101
ABT-869	Vismodegib	0.980786	0.318436	4.07158e-81
TPCA-1	ZSTK474	0.980778	0.10917	7.26706e-73
GW843682X	MK-2206	0.980752	0.205882	0.9
Lapatinib	Vinorelbine	0.980664	0.227273	0.9
Pazopanib	ZSTK474	0.980621	0.271429	2.37561e-66
GW 441756	Nilotinib	0.980556	0.271429	9.83489e-74
PFI-1	T0901317	0.980442	0.431138	5.02473e-85
A-770041	KU-55933	0.980427	0.191136	1.13576e-90
681640	MPS-1-IN-1	0.980415	0.23431	-
GSK2126458	Methotrexate	0.980319	0.19661	0.9
Bryostatin 1	TPCA-1	0.980263	0.0886076	1.4174e-137
AZD7762	IPA-3	0.98023	0.0765306	1.60068e-68
GSK1070916	Lapatinib	0.980182	0.280528	0.9
NSC-87877	Vinblastine	0.980161	0.236145	4.58196e-88
FTI-277	UNC0638	0.980156	0.194915	6.2706e-132
CP724714	KIN001-244	0.980152	0.305019	1.13576e-90
Bleomycin	KIN001-260	0.98014	0.181223	-
NVP-BEZ235	QL-XII-61	0.980101	-	2.50167e-86
Camptothecin	JNK-9L	0.979976	0.1875	-
Cytarabine	TG101348	0.979904	0.146154	1.3812e-127
Bleomycin	VNLG/124	0.979791	0.142169	-
AG-014699	CCT018159	0.979751	0.18705	1.18275e-67
Docetaxel	Temsirolimus	0.979706	0.436681	0.9
Lenalidomide	PFI-1	0.979684	0.285714	5.718e-135
NSC-87877	PIK-93	0.97968	0.181818	1.5543e-134
Cetuximab	QL-X-138	0.979659	0.243523	1.64259e-78
BAY 61-3606	FTI-277	0.979635	0.217899	1.9466e-105
PXD101; Belinostat	XMD14-99	0.979635	-	2.93174e-70
GW-2580	PIK-93	0.979594	0.154472	2.3068e-132
CGP-082996	GSK1070916	0.97955	0.3	6.2706e-132
Methotrexate	NG-25	0.979494	0.307692	2.37561e-66
(5Z)-7-Oxozeaenol	NSC-87877	0.979435	0.19788	6.04277e-79
AZD6482	CAY10603	0.979422	0.236842	7.45737e-83
PIK-93	Z-LLNle-CHO	0.9794	0.171806	8.17799e-80
JQ12	TG101348	0.979389	-	2.4023e-109
OSI-930	TG101348	0.979356	0.236735	7.26706e-73
GSK2126458	UNC0638	0.979352	0.210332	1.60068e-68
A-443654	XL-880	0.97928	0.290909	6.45759e-66
Bleomycin	Vinblastine	0.979228	0.352823	5.36967e-72
AT-7519	MPS-1-IN-1	0.979196	0.173228	-
Bleomycin	JQ12	0.979185	-	8.73939e-67
Crizotinib	FR-180204	0.97918	0.282946	1.18275e-67
Parthenolide	PF-4708671	0.979135	0.0744681	9.44413e-97
A-443654	MK-2206	0.97909	0.232026	0.9
KIN001-260	PAC-1	0.978883	0.298165	-
PAC-1	Vinblastine	0.978831	0.18	3.4236e-130
(5Z)-7-Oxozeaenol	Bryostatin 1	0.978725	0.306452	6.2706e-132
AMG-706	QL-X-138	0.978582	0.377451	2.81526e-93
BMS-345541	JQ12	0.978469	-	4.2876e-101
Erlotinib	OSI-906	0.978446	0.26484	0.9
681640	BX-795	0.978423	0.205534	0.9
EX-527	SGC0946	0.978375	0.189003	8.4863e-133
PXD101; Belinostat	Rapamycin	0.978328	0.157025	0.9
NSC-207895	Salubrinal	0.978286	0.192118	6.2706e-132
(5Z)-7-Oxozeaenol	Methotrexate	0.978181	0.192771	6.45759e-66
AT-7519	Imatinib	0.978128	0.266667	0.9
BX-795	CCT018159	0.978079	0.161716	0.9
Gemcitabine	SGC0946	0.978074	0.240132	6.45759e-66
(5Z)-7-Oxozeaenol	XMD11-85h	0.978072	-	1.8485e-85
CGP-60474	Mitomycin C	0.97806	0.11828	9.0689e-120
Sorafenib	XMD8-92	0.97798	0.290323	5.88856e-69
BX-912	PD-173074	0.977911	0.369099	1.60068e-68
NSC-87877	Obatoclax Mesylate	0.977862	0.2	1.07853e-70
CEP-701	KIN001-236	0.977862	-	-
CCT018159	Cytarabine	0.97785	0.166667	1.07853e-70
IOX2	OSI-930	0.977765	0.278027	4.35109e-68
HG-5-88-01	SB-505124	0.977753	-	3.1219e-133
SB590885	UNC0638	0.977743	0.217391	1.7045e-131
Methotrexate	MPS-1-IN-1	0.977735	0.280899	-
JNJ-26854165	QL-VIII-58	0.977716	-	1.7045e-131
KIN001-260	Phenformin	0.977649	0.0812183	-
BAY 61-3606	Shikonin	0.97764	0.16	1.60068e-68
AMG-706	YK 4-279	0.977618	0.304933	-
Gemcitabine	PHA-793887	0.977584	0.185328	6.45759e-66
Bryostatin 1	BX-795	0.977566	0.107807	3.00852e-80
TG101348	VNLG/124	0.977548	0.162896	-
Masitinib	NSC-87877	0.977503	0.225	1.97539e-72
NSC-87877	TAK-715	0.977356	0.20944	8.73939e-67
Epothilone B	FH535	0.977347	0.100962	-
CAY10603	ZM-447439	0.977319	0.262295	4.35109e-68
JNK Inhibitor VIII	KIN001-236	0.977279	-	-
PFI-1	TPCA-1	0.977275	0.260465	2.1036e-135
Cisplatin	KIN001-266	0.977259	0.010582	1.45963e-71
CCT018159	Methotrexate	0.977232	0.178451	6.45759e-66
SB590885	TPCA-1	0.977231	0.149466	4.6334e-131
KIN001-055	Tamoxifen	0.977197	0.209459	2.37561e-66
TG101348	THZ-2-102-1	0.977149	-	5.718e-135
RDEA119	XL-880	0.977057	0.238298	8.73939e-67
SB590885	T0901317	0.977054	0.127907	1.7045e-131
CCT018159	NG-25	0.97702	0.200743	3.96768e-71
Cytarabine	MS-275	0.97682	0.146667	1.13576e-90
NSC-87877	XMD11-85h	0.976797	-	8.73939e-67
CMK	JNJ-26854165	0.976767	0.253333	-
CCT018159	CX-5461	0.976747	0.199488	1.10677e-80
BAY 61-3606	TG101348	0.976747	0.303846	2.37561e-66
AZD7762	SB-505124	0.976735	0.152727	2.6734e-73
CCT018159	TG101348	0.976729	0.185053	4.6334e-131
CGP-60474	NVP-TAE684	0.976724	0.331839	2.93174e-70
BMS-345541	Parthenolide	0.97671	0.0625	0.9
Pazopanib	VX-680	0.976586	0.378723	0.9
Camptothecin	STF-62247	0.976579	0.129231	5.51029e-82
NVP-BHG712	ZM-447439	0.97651	0.413655	2.37561e-66
THZ-2-102-1	XMD11-85h	0.976469	-	1.13576e-90
ATRA	HG-6-64-1	0.976441	0.0753769	2.22301e-79
GSK2126458	TPCA-1	0.976441	0.20229	7.26706e-73
MPS-1-IN-1	TPCA-1	0.976415	0.151515	-
NG-25	PFI-1	0.976278	0.311628	1.45963e-71
SNX-2112	Temsirolimus	0.976203	0.201954	2.3068e-132
IOX2	VX-11e	0.976083	0.23913	2.16628e-69
AZD-0530	CGP-60474	0.976049	0.312775	1.18275e-67
KIN001-055	QL-XI-92	0.976034	-	5.2142e-138
SB590885	ZSTK474	0.975932	0.165385	0.9
A-770041	AC220	0.975881	0.311346	1.0906e-113
CCT007093	T0901317	0.975865	0.146497	7.7385e-136
BX-912	KIN001-266	0.975857	0.217857	1.10677e-80
(5Z)-7-Oxozeaenol	ZM-447439	0.975808	0.219731	2.37561e-66
PHA-793887	QL-XI-92	0.975788	-	7.45737e-83
AZD8055	WZ3105	0.975765	-	3.21504e-67
681640	KIN001-055	0.975759	0.195876	0.9
GSK-1904529A	XMD13-2	0.975704	-	-
FTI-277	XMD11-85h	0.975679	-	7.8531e-103
PD-0332991	Z-LLNle-CHO	0.975677	0.212245	2.1036e-135
TL-1-85	WZ-1-84	0.975595	-	-
AZD-0530	NVP-TAE684	0.975445	0.468085	0.9
Erlotinib	YM201636	0.975422	0.285185	8.73939e-67
MP470	WZ-1-84	0.975337	0.34413	4.35109e-68
BMS-754807	PXD101; Belinostat	0.975295	0.118421	2.93174e-70
(5Z)-7-Oxozeaenol	UNC0638	0.975291	0.187773	1.7045e-131
CH5424802	HG-5-113-01	0.975237	-	4.6334e-131
SNX-2112	TAK-715	0.975234	0.241692	4.70196e-98
CEP-701	Sorafenib	0.975233	0.244898	0.9
Parthenolide	Z-LLNle-CHO	0.975184	0.171233	1.1485e-133
AZD7762	Shikonin	0.975175	0.16318	1.1655e-100
NG-25	Tamoxifen	0.975163	0.211957	1.60068e-68
CX-5461	VNLG/124	0.975149	0.122857	-
BX-795	QL-XI-92	0.97513	-	7.26706e-73
(5Z)-7-Oxozeaenol	BAY 61-3606	0.974948	0.174419	2.56718e-96
AZD8055	THZ-2-49	0.974945	-	3.21504e-67
GDC0941	HG-6-64-1	0.974833	0.247557	4.2251e-134
AC220	Vismodegib	0.974807	0.257627	2.341e-99
CMK	QL-VIII-58	0.974782	-	-
Temsirolimus	WH-4-023	0.974779	0.152727	9.20312e-87
GDC0941	PD-173074	0.974768	0.273649	4.35109e-68
AG-014699	QL-XI-92	0.974683	-	1.07853e-70
AT-7519	CCT007093	0.974668	0.144444	2.93174e-70
Crizotinib	NVP-BEZ235	0.974654	0.283951	0.9
Cetuximab	NU-7441	0.97458	0.24186	1.5773e-101
KIN001-244	Salubrinal	0.974567	0.283898	2.3068e-132
AZD7762	THZ-2-102-1	0.974543	-	8.6119e-100
CH5424802	JW-7-52-1	0.974493	0.31746	2.3068e-132
JQ12	PAC-1	0.974484	-	4.35109e-68
681640	NG-25	0.974448	0.339806	0.9
NSC-87877	OSI-930	0.974403	0.179153	8.73939e-67
Crizotinib	Tipifarnib	0.974361	0.221453	0.9
AKT inhibitor VIII	JNJ-26854165	0.974335	0.304124	2.3068e-132
KIN001-055	SB590885	0.97432	0.155378	3.4236e-130
KIN001-260	TG101348	0.974238	0.16129	-
Imatinib	T0901317	0.974084	0.204651	8.73939e-67
Bleomycin	Phenformin	0.974048	0.0683544	5.36967e-72
Cytarabine	JQ12	0.974045	-	7.96929e-70
A-443654	SB52334	0.973932	0.271028	-
Phenformin	THZ-2-102-1	0.973841	-	6.2706e-132
Olaparib	XMD14-99	0.973793	-	7.96929e-70
CUDC-101	TL-1-85	0.973787	-	-
EX-527	SB 216763	0.973754	0.38342	8.4863e-133
Masitinib	ZM-447439	0.973746	0.326531	0.9
Docetaxel	MLN4924	0.973697	0.234694	7.96929e-70
Nilotinib	Paclitaxel	0.973646	0.202614	6.45759e-66
PF-4708671	PIK-93	0.973614	0.155642	2.3068e-132
681640	SB590885	0.973566	0.207692	4.35109e-68
Pazopanib	THZ-2-102-1	0.973471	-	0.9
ZG-10	Zibotentan; ZD4054	0.973413	0.235294	-
AV-951	Z-LLNle-CHO	0.9734	0.126761	1.1485e-133
KIN001-055	PFI-1	0.97336	0.220513	6.2706e-132
AZD6244	BMN-673	0.97335	0.229226	0.9
NG-25	Pazopanib	0.973318	0.252101	3.21504e-67
IOX2	MS-275	0.973307	0.309645	2.1347e-102
FR-180204	QL-XII-61	0.973293	-	2.1347e-102
Temsirolimus	ZM-447439	0.97322	0.21371	6.45759e-66
GSK2126458	NSC-87877	0.973161	0.215385	6.45759e-66
KU-55933	QL-X-138	0.973151	0.217054	6.1106e-122
Shikonin	TG101348	0.973116	0.13617	4.8965e-75
IOX2	Vinblastine	0.973111	0.238636	1.7045e-131
Cisplatin	GSK-1904529A	0.973107	0.0035461	8.73939e-67
BAY 61-3606	Methotrexate	0.973104	0.358779	0.9
OSI-930	PD-0332991	0.973014	0.233216	8.73939e-67
CP724714	Salubrinal	0.973001	0.338028	3.1219e-133
GSK2126458	XMD11-85h	0.972986	-	6.45759e-66
Cytarabine	XMD11-85h	0.972959	-	1.72975e-98
rTRAIL	YK 4-279	0.972929	-	-
Methotrexate	ZSTK474	0.972928	0.269565	6.45759e-66
(5Z)-7-Oxozeaenol	NVP-BHG712	0.972912	0.136842	9.20312e-87
AKT inhibitor VIII	CMK	0.972814	0.344569	-
681640	QL-XI-92	0.972734	-	3.21504e-67
CH5424802	Parthenolide	0.972701	0.0986547	1.68561e-88
ABT-263	AKT inhibitor VIII	0.972696	0.259494	1.49785e-81
Gemcitabine	SB 216763	0.97268	0.146154	2.16628e-69
BMS-754807	XMD14-99	0.972653	-	1.07853e-70
A-770041	AMG-706	0.972645	0.280645	1.18275e-67
MK-2206	Sorafenib	0.972645	0.216393	0.9
BMS-345541	PAC-1	0.972605	0.153061	1.60068e-68
PAC-1	PF-4708671	0.972595	0.169903	5.8027e-102
KIN001-260	THZ-2-102-1	0.972555	-	-
TAK-715	Temsirolimus	0.972498	0.139073	6.45759e-66
Cytarabine	OSI-930	0.972489	0.14	0.9
JNJ-26854165	Zibotentan; ZD4054	0.972368	0.173387	7.7385e-136
AS605240	CUDC-101	0.972314	0.188341	4.8965e-75
AZ628	Camptothecin	0.97226	0.192547	5.88856e-69
IOX2	PF-4708671	0.972243	0.173333	2.3068e-132
CH5424802	PAC-1	0.972234	0.154472	2.0499e-125
AZD7762	Phenformin	0.972212	0.119171	6.2706e-132
ABT-869	Cetuximab	0.972211	0.209877	4.07158e-81
FTI-277	QL-XI-92	0.972189	-	3.1219e-133
PF-4708671	VX-11e	0.972141	0.298805	5.8027e-102
FTI-277	TPCA-1	0.972139	0.222727	2.3068e-132
681640	GSK2126458	0.972074	0.26971	0.9
QL-XII-61	Sorafenib	0.972035	-	4.35109e-68
BX-795	FTI-277	0.972003	0.261224	2.43783e-76
AG-014699	Tubastatin A	0.971982	0.449074	2.93174e-70
ATRA	I-BET	0.97198	0.0643777	8.73939e-67
Phenformin	Vinblastine	0.971978	0.0958466	1.7045e-131
AICAR	XMD13-2	0.971894	-	-
(5Z)-7-Oxozeaenol	TPCA-1	0.97184	0.161435	2.28123e-89
CAY10603	Temsirolimus	0.971813	0.240964	6.6267e-76
NVP-BEZ235	TW 37	0.971788	0.218447	1.18275e-67
Crizotinib	SB52334	0.971727	0.188889	-
Bleomycin	Z-LLNle-CHO	0.971699	0.178841	6.04277e-79
GSK2126458	ZM-447439	0.971689	0.242424	0.9
AG-014699	Gemcitabine	0.971655	0.168582	0.9
Masitinib	Temsirolimus	0.971574	0.13986	1.60068e-68
Cytarabine	Phenformin	0.971453	0.106509	3.21504e-67
Parthenolide	TG101348	0.971446	0.0925926	2.22301e-79
MK-2206	NVP-BEZ235	0.971414	0.238754	0.9
Docetaxel	ZM-447439	0.971398	0.247148	6.45759e-66
Elesclomol	Temsirolimus	0.971346	0.113861	2.3068e-132
CX-5461	TG101348	0.971291	0.252078	6.2706e-132
AS605240	T0901317	0.971257	0.139175	1.5773e-101
NU-7441	OSI-027	0.971255	0.181319	1.5773e-101
AG-014699	Cytarabine	0.971054	0.166008	4.35109e-68
Bleomycin	TG101348	0.971005	0.21968	7.26706e-73
KIN001-260	Obatoclax Mesylate	0.970971	0.245847	-
A-443654	Tipifarnib	0.970969	0.182879	5.36967e-72
ABT-869	KU-55933	0.970935	0.139241	3.29924e-77
Methotrexate	SB590885	0.970927	0.215488	6.45759e-66
MS-275	PD-0332991	0.970885	0.229008	4.9514e-118
FR-180204	RDEA119	0.970872	0.156	0.9
(5Z)-7-Oxozeaenol	Temsirolimus	0.970845	0.263889	3.38564e-87
Cetuximab	KIN001-236	0.970842	-	-
A-443654	Crizotinib	0.970831	0.384937	0.9
Bryostatin 1	MPS-1-IN-1	0.970827	0.0992366	-
Phenformin	Shikonin	0.970815	0.147059	1.196e-110
Bosutinib	TL-2-105	0.970769	-	-
KIN001-260	PIK-93	0.970729	0.118812	-
BAY 61-3606	GSK2126458	0.970709	0.282143	6.45759e-66
A-770041	Salubrinal	0.970474	0.210031	1.7045e-131
BX-795	PFI-1	0.970436	0.269388	1.18275e-67
BMS-708163	SL 0101-1	0.970425	0.142857	4.6334e-131
Cytarabine	EX-527	0.970393	0.146018	2.81526e-93
CCT018159	VNLG/124	0.970389	0.330097	-
Parthenolide	Vinblastine	0.97037	0.218241	7.65266e-93
Crizotinib	QL-XII-61	0.970307	-	8.73939e-67
CUDC-101	WZ-1-84	0.970278	0.343612	4.6334e-131
BAY 61-3606	KIN001-260	0.970188	0.149007	-
JQ12	NSC-87877	0.970173	-	3.9098e-104
Bexarotene	TW 37	0.97015	0.27044	1.1655e-100
AC220	Cetuximab	0.970087	0.194946	7.1611e-106
681640	PFI-1	0.970047	0.253589	7.96929e-70
MPS-1-IN-1	UNC0638	0.970019	0.427928	-
AV-951	Bleomycin	0.969939	0.180995	1.60068e-68
Gemcitabine	TL-1-85	0.969939	-	-
681640	AT-7519	0.969911	0.301508	0.9
ATRA	Cisplatin	0.969873	0	0.9
HG-5-113-01	SB-505124	0.96987	-	7.26706e-73
EX-527	PHA-793887	0.969811	0.2	7.26706e-73
AKT inhibitor VIII	QL-VIII-58	0.969789	-	3.96768e-71
THZ-2-102-1	VNLG/124	0.969671	-	-
CX-5461	XMD11-85h	0.969592	-	4.6334e-131
FR-180204	NVP-BEZ235	0.969533	0.341837	2.81526e-93
BX-795	CX-5461	0.969518	0.269542	3.81003e-94
CGP-082996	ZG-10	0.969468	0.388626	-
5-Fluorouracil	CP466722	0.969462	0.0513834	0.9
Docetaxel	Masitinib	0.969455	0.184564	7.96929e-70
IOX2	Z-LLNle-CHO	0.969406	0.232804	1.4174e-137
PF-4708671	Z-LLNle-CHO	0.969379	0.166667	1.595e-144
A-443654	Sorafenib	0.969306	0.237668	0.9
Bleomycin	XMD11-85h	0.969299	-	1.07853e-70
CCT018159	QL-XI-92	0.969239	-	2.6734e-73
TAK-715	ZM-447439	0.96911	0.299242	0.9
JQ12	Phenformin	0.969019	-	5.9546e-112
Methotrexate	QL-XI-92	0.96898	-	1.97539e-72
AC220	OSI-027	0.968944	0.210784	1.45963e-71
IOX2	PD-0332991	0.968937	0.323077	8.73939e-67
Parthenolide	VNLG/124	0.968834	0.320896	-
Erlotinib	QL-XII-47	0.968833	0.252066	2.37561e-66
GW-2580	IOX2	0.96883	0.172897	6.2706e-132
Lapatinib	piperlongumine	0.968699	0.163347	6.45759e-66
NVP-BEZ235	Tipifarnib	0.968677	0.233766	4.07158e-81
AV-951	KIN001-260	0.968627	0.138182	-
A-770041	NU-7441	0.96858	0.233618	1.13576e-90
IOX2	JQ12	0.968573	-	2.1347e-102
AS605240	Imatinib	0.968495	0.227273	6.45759e-66
LAQ824	STF-62247	0.968495	0.188482	2.1036e-135
BX-912	XMD13-2	0.968443	-	-
BMS-345541	XMD11-85h	0.968421	-	6.45759e-66
KIN001-260	Parthenolide	0.968388	0.226131	-
(5Z)-7-Oxozeaenol	KIN001-260	0.968255	0.21519	-
Bryostatin 1	Masitinib	0.968153	0.0962963	1.8485e-85
CCT018159	JQ12	0.968096	-	8.17799e-80
PFI-1	UNC0638	0.968088	0.213675	4.6334e-131
NG-25	Temozolomide	0.968078	0.171103	1.18275e-67
CGP-082996	Olaparib	0.968067	0.200855	1.18275e-67
AV-951	JQ12	0.96805	-	3.29924e-77
CX-5461	THZ-2-102-1	0.968047	-	2.1036e-135
ABT-263	ZG-10	0.968041	0.264706	-
681640	ZSTK474	0.96804	0.166667	0.9
KU-55933	NSC-207895	0.968	0.125984	8.39216e-90
Lenalidomide	UNC0638	0.967983	0.196172	8.73939e-67
Masitinib	TAK-715	0.967959	0.448819	2.37561e-66
Docetaxel	GSK2126458	0.96795	0.141026	0.9
NSC-87877	VX-11e	0.967847	0.250746	1.03567e-93
NVP-TAE684	QL-X-138	0.967834	0.243137	1.40163e-94
CCT018159	PHA-793887	0.967783	0.140893	0.9
JNJ-26854165	XMD14-99	0.967777	-	1.7045e-131
CX-5461	Cytarabine	0.967683	0.154255	1.21372e-77
Imatinib	Tamoxifen	0.967675	0.150754	0.9
RDEA119	TW 37	0.967627	0.188841	0.9
Bleomycin	PD-0332991	0.967621	0.283814	2.37561e-66
Roscovitine	Zibotentan; ZD4054	0.967546	0.183673	2.08021e-92
MK-2206	TW 37	0.9675	0.196721	0.9
CCT018159	Temozolomide	0.96749	0.127946	1.97539e-72
AV-951	Vinblastine	0.967341	0.244382	5.51029e-82
AMG-706	rTRAIL	0.96723	-	-
SB 216763	SGC0946	0.967217	0.229508	4.07158e-81
AS605240	MP470	0.967171	0.186992	4.70196e-98
Cytarabine	PHA-793887	0.967092	0.178571	8.73939e-67
GSK2126458	Temsirolimus	0.967088	0.115254	0.9
MPS-1-IN-1	QL-XI-92	0.967065	-	-
XMD15-27	YK 4-279	0.967053	-	-
FTI-277	NG-25	0.967014	0.308411	4.1173e-124
CX-5461	Phenformin	0.967002	0.0894569	1.7045e-131
BX-795	Temozolomide	0.966998	0.174216	2.37561e-66
Bexarotene	SB-715992	0.966995	0.170103	1.00924e-83
AZD-0530	CP466722	0.966936	0.265101	4.35109e-68
MS-275	NSC-87877	0.966933	0.209386	2.3068e-132
CCT007093	MPS-1-IN-1	0.966909	0.130841	-
KIN001-266	PD-173074	0.966906	0.229167	8.4863e-133
KIN001-260	PD-0332991	0.966898	0.197411	-
ABT-869	OSI-027	0.966861	0.121875	1.45963e-71
Afatinib	AG-014699	0.966776	0.199262	6.45759e-66
(5Z)-7-Oxozeaenol	681640	0.966731	0.173709	6.45759e-66
Afatinib	Genentech Cpd 10	0.966697	-	3.21504e-67
IOX2	VNLG/124	0.966683	0.183168	-
Olaparib	XL-880	0.966621	0.228448	6.45759e-66
HG-6-64-1	S-Trityl-L-cysteine	0.966593	0.156098	8.4863e-133
BAY 61-3606	CX-5461	0.966559	0.294278	5.2914e-105
rTRAIL	Salubrinal	0.966473	-	-
AV-951	OSI-930	0.96638	0.286344	0.9
Bexarotene	QL-XII-61	0.966358	-	1.7045e-131
BMS-754807	Rapamycin	0.966274	0.0833333	0.9
A-443654	RDEA119	0.96626	0.179592	2.37561e-66
QL-XII-47	SB52334	0.966258	0.239044	-
KIN001-244	QL-X-138	0.966247	0.223485	2.4652e-119
AV-951	NSC-87877	0.966236	0.148265	8.73939e-67
Methotrexate	PFI-1	0.966222	0.207031	3.21504e-67
HG-5-88-01	IPA-3	0.966217	-	1.7045e-131
AT-7519	Lenalidomide	0.966217	0.33526	6.45759e-66
Bleomycin	PF-4708671	0.966211	0.241294	2.37561e-66
BX-795	Tamoxifen	0.9662	0.150685	6.45759e-66
CX-5461	Vinblastine	0.9662	0.331828	1.97539e-72
Cetuximab	PHA-665752	0.966182	0.267925	1.10677e-80
AS605240	PFI-1	0.966172	0.179245	7.1611e-106
Cetuximab	OSI-027	0.966141	0.192568	0.9
NG-25	QL-XI-92	0.966079	-	1.6186e-111
Embelin	NSC-207895	0.96605	0.054878	0.9
AZD7762	Pazopanib	0.966044	0.123239	2.37561e-66
BX-912	XL-184	0.965975	0.253589	0.9
(5Z)-7-Oxozeaenol	TAK-715	0.965954	0.158088	5.88856e-69
GSK2126458	NVP-BHG712	0.965913	0.233766	1.10677e-80
Pazopanib	TPCA-1	0.965884	0.157258	8.73939e-67
Elesclomol	SNX-2112	0.965851	0.136187	0.9
BAY 61-3606	TPCA-1	0.965842	0.209125	8.6119e-100
OSI-930	PIK-93	0.965817	0.182156	1.3116e-107
KU-55933	Salubrinal	0.965683	0.230126	4.9514e-118
QL-XII-47	THZ-2-49	0.965673	-	1.7045e-131
BMS-754807	CHIR-99021	0.965568	0.279503	6.45759e-66
BX-795	SB590885	0.965568	0.190164	5.88856e-69
Cytarabine	Vinblastine	0.965544	0.224719	2.22301e-79
CH5424802	Phenformin	0.96547	0.144385	6.2706e-132
MLN4924	WH-4-023	0.965451	0.285714	1.03567e-93
Cytarabine	PAC-1	0.96545	0.152466	1.03567e-93
BX-795	UNC0638	0.965443	0.340164	1.45963e-71
Afatinib	Gemcitabine	0.965442	0.221374	0.9
Crizotinib	YM201636	0.965442	0.239521	2.22301e-79
CCT018159	Shikonin	0.965434	0.302752	0.9
JQ12	Parthenolide	0.965346	-	0.9
KIN001-055	Methotrexate	0.965345	0.24	1.18275e-67
Phenformin	XMD11-85h	0.965313	-	1.07853e-70
MLN4924	UNC0638	0.965244	0.345382	2.3068e-132
IPA-3	SB-505124	0.965212	0.130952	2.37561e-66
Cisplatin	XMD13-2	0.965146	-	-
NVP-BHG712	SNX-2112	0.965116	0.268882	3.9098e-104
BAY 61-3606	NG-25	0.965087	0.359504	0.9
PD-0332991	XMD11-85h	0.965081	-	4.8965e-75
AV-951	PIK-93	0.965081	0.189591	8.73939e-67
KIN001-055	Temozolomide	0.965	0.157895	3.21504e-67
Bryostatin 1	NG-25	0.964977	0.106996	1.10677e-80
NSC-87877	VNLG/124	0.964939	0.120567	-
Bryostatin 1	CCT018159	0.96492	0.22314	1.13576e-90
AV-951	IOX2	0.964855	0.17623	8.73939e-67
BX-912	GSK-1904529A	0.964812	0.277286	3.61805e-74
GW-2580	PF-4708671	0.964731	0.320225	1.97539e-72
QL-XI-92	Tubastatin A	0.964725	-	2.3068e-132
Bleomycin	IOX2	0.964684	0.206089	2.93174e-70
BMS-509744	JQ1	0.964682	0.19407	1.18275e-67
BMS-345541	PF-4708671	0.964655	0.447205	7.26706e-73
VX-680	ZSTK474	0.964578	0.233051	1.07853e-70
MP470	Temozolomide	0.964545	0.16263	2.43783e-76
Bryostatin 1	QL-XI-92	0.964535	-	5.2142e-138
Imatinib	KIN001-266	0.964412	0.252747	1.45963e-71
NG-25	SB590885	0.964403	0.201439	4.58196e-88
PD-0332991	PIK-93	0.964401	0.196825	4.2876e-101
AV-951	XMD11-85h	0.964313	-	0.9
CCT018159	KIN001-260	0.964285	0.281955	-
BAY 61-3606	Pazopanib	0.96424	0.298039	6.45759e-66
Pazopanib	Shikonin	0.964181	0.111588	6.45759e-66
CCT007093	SB590885	0.964179	0.197248	3.7128e-84
681640	CCT018159	0.9641	0.178988	0.9
BX-795	KIN001-055	0.964097	0.265766	8.17799e-80
BMS-345541	VNLG/124	0.963992	0.130435	-
MK-2206	XL-880	0.963989	0.188088	0.9
(5Z)-7-Oxozeaenol	CCT018159	0.963951	0.314159	0.9
GW843682X	NVP-BEZ235	0.963935	0.199288	5.36967e-72
Elesclomol	TAK-715	0.963895	0.16087	4.70196e-98
Obatoclax Mesylate	ZM-447439	0.963876	0.192691	4.35109e-68
(5Z)-7-Oxozeaenol	Docetaxel	0.963681	0.345291	4.8965e-75
AKT inhibitor VIII	ZG-10	0.96366	0.411504	-
GSK-650394	Vinorelbine	0.963626	0.214286	5.88856e-69
Lenalidomide	Tamoxifen	0.963579	0.182432	6.45759e-66
IOX2	PAC-1	0.963568	0.241546	2.16628e-69
HG-6-64-1	YK 4-279	0.96351	0.262548	-
A-443654	GW843682X	0.963487	0.210884	6.45759e-66
AKT inhibitor VIII	GSK1070916	0.963477	0.4625	8.73939e-67
AG-014699	BX-795	0.963468	0.225092	3.21504e-67
Cytarabine	Tubastatin A	0.963446	0.124528	5.88856e-69
KIN001-135	PI-103	0.963402	0.240625	-
Cetuximab	Salubrinal	0.963381	0.25	6.04277e-79
ABT-263	BMS-708163	0.963236	0.320635	2.16628e-69
BAY 61-3606	VNLG/124	0.963206	0.161826	-
Temozolomide	ZSTK474	0.963184	0.188841	4.35109e-68
AV-951	SNX-2112	0.96315	0.177419	3.6587e-117
T0901317	ZSTK474	0.963125	0.15625	1.33101e-74
MS-275	Z-LLNle-CHO	0.963105	0.335443	1.1485e-133
CI-1040	Dabrafenib	0.963047	0.164038	0.9
GSK2126458	KIN001-260	0.963003	0.124183	-
AG-014699	EX-527	0.962984	0.356436	6.6267e-76
Masitinib	TPCA-1	0.962914	0.283951	2.22301e-79
Bexarotene	XMD14-99	0.962914	-	6.2706e-132
Tamoxifen	TPCA-1	0.962891	0.15847	8.73939e-67
OSI-930	Z-LLNle-CHO	0.962882	0.166667	2.1036e-135
Bleomycin	Cytarabine	0.962848	0.203271	7.96929e-70
CCT018159	TPCA-1	0.96284	0.122302	2.43783e-76
PAC-1	XMD11-85h	0.962793	-	1.3116e-107
681640	T0901317	0.962781	0.165	7.96929e-70
PIK-93	Vinblastine	0.96275	0.160891	2.3068e-132
NG-25	THZ-2-102-1	0.962723	-	2.02712e-82
CGP-082996	Lapatinib	0.962714	0.321705	8.73939e-67
BMS-754807	CMK	0.962649	0.245014	-
681640	Tamoxifen	0.962628	0.180233	6.45759e-66
Olaparib	Tipifarnib	0.962595	0.229839	4.07158e-81
I-BET	PD-173074	0.962587	0.244147	1.18275e-67
Obatoclax Mesylate	XMD11-85h	0.962585	-	2.16628e-69
CX-5461	JQ12	0.962585	-	3.1219e-133
TPCA-1	VX-680	0.962547	0.156134	4.6334e-131
BAY 61-3606	JQ12	0.962541	-	2.4652e-119
EX-527	SB-505124	0.962457	0.247664	3.38564e-87
NSC-87877	PD-0332991	0.962309	0.238235	6.20101e-89
BMS-345541	VX-11e	0.962291	0.259109	1.60068e-68
CMK	PXD101; Belinostat	0.962287	0.145669	-
FTI-277	THZ-2-102-1	0.962284	-	8.4863e-133
AT-7519	ZSTK474	0.962252	0.148148	2.16628e-69
NVP-BEZ235	Sorafenib	0.962243	0.304569	0.9
CX-5461	NG-25	0.962238	0.227778	6.2706e-132
AG-014699	NG-25	0.962234	0.289362	7.96929e-70
CAY10603	TAK-715	0.962176	0.258065	6.45759e-66
GSK1070916	Vinorelbine	0.96217	0.264631	8.73939e-67
Lenalidomide	TPCA-1	0.962072	0.179104	4.2251e-134
FR-180204	Tipifarnib	0.962062	0.1875	4.6334e-131
Masitinib	UNC0638	0.962058	0.217228	1.7045e-131
CCT018159	Pazopanib	0.962032	0.132404	0.9
AT-7519	UNC0638	0.961966	0.190678	4.35109e-68
SNX-2112	ZM-447439	0.961924	0.243243	1.476e-114
CX-5461	Pazopanib	0.961845	0.22314	4.1173e-124
MS-275	PF-4708671	0.961812	0.234694	2.1906e-112
AS605240	AT-7519	0.961795	0.193237	4.8965e-75
BAY 61-3606	Vinblastine	0.961772	0.248691	8.39216e-90
JQ1	XMD8-85	0.961769	0.233803	1.24551e-87
Epothilone B	ZG-10	0.961766	0.155738	-
Epothilone B	STF-62247	0.961678	0.205882	-
IPA-3	Pazopanib	0.961529	0.156627	3.21504e-67
KIN001-260	Masitinib	0.961473	0.129139	-
NG-25	UNC0638	0.961455	0.342342	1.7045e-131
GSK-650394	piperlongumine	0.961375	0.146067	1.07853e-70
Temozolomide	Tubastatin A	0.961341	0.204545	5.88856e-69
Afatinib	Temozolomide	0.96133	0.182796	6.45759e-66
EX-527	Tubastatin A	0.961316	0.39196	3.7545e-127
ABT-888	Pyrimethamine	0.96131	0.271084	7.8531e-103
Docetaxel	UNC0638	0.961306	0.188406	3.29924e-77
Obatoclax Mesylate	THZ-2-102-1	0.961299	-	2.93174e-70
Crizotinib	QL-XII-47	0.961261	0.37037	8.73939e-67
Cetuximab	JNK Inhibitor VIII	0.961246	0.275862	2.43783e-76
Shikonin	VNLG/124	0.961245	0.333333	-
CAY10603	Masitinib	0.961231	0.261364	4.35109e-68
CHIR-99021	PXD101; Belinostat	0.961204	0.141631	2.37561e-66
Vinblastine	Z-LLNle-CHO	0.961165	0.178788	3.1219e-133
FTI-277	Masitinib	0.961152	0.258197	6.6267e-76
Masitinib	XMD11-85h	0.96115	-	6.45759e-66
KIN001-055	ZSTK474	0.961143	0.255682	3.4236e-130
MP470	SGC0946	0.961127	0.279365	3.0873e-90
CCT018159	ZSTK474	0.961109	0.127413	9.83489e-74
Shikonin	XMD11-85h	0.960992	-	1.60068e-68
CCT018159	Vinblastine	0.960984	0.256	6.45759e-66
GSK1070916	ZG-10	0.960959	0.422594	-
KIN001-260	Shikonin	0.960939	0.190476	-
AZD-0530	KIN001-244	0.960929	0.276364	1.13576e-90
AZD7762	Cytarabine	0.960923	0.183908	8.96826e-77
UNC0638	ZSTK474	0.960879	0.335	1.45963e-71
NVP-TAE684	Salubrinal	0.960803	0.183267	8.4863e-133
GSK2126458	TAK-715	0.960758	0.257627	6.45759e-66
Crizotinib	RDEA119	0.960747	0.220217	0.9
CX-5461	MS-275	0.960741	0.204678	7.7385e-136
CCT018159	GSK2126458	0.960737	0.19661	1.07853e-70
Gemcitabine	Tubastatin A	0.960596	0.149254	0.9
JQ1	MLN4924	0.96058	0.190981	1.07853e-70
UNC0638	WH-4-023	0.960548	0.327731	1.7045e-131
Bryostatin 1	WH-4-023	0.960479	0.108108	2.1036e-135
GSK2126458	WH-4-023	0.960443	0.219858	5.36967e-72
JNK Inhibitor VIII	NU-7441	0.960402	0.204301	1.7045e-131
MS-275	PIK-93	0.960382	0.182927	5.02473e-85
KU-55933	YK 4-279	0.96038	0.204461	-
BAY 61-3606	BX-795	0.960367	0.269504	7.26706e-73
Lenalidomide	XMD8-85	0.960326	0.274419	3.1219e-133
FR-180204	TW 37	0.960285	0.153846	3.1219e-133
Cytarabine	THZ-2-102-1	0.960252	-	2.1347e-102
Bexarotene	XMD8-92	0.960248	0.151786	1.7045e-131
AS605240	ZSTK474	0.960211	0.188776	0.9
JNK Inhibitor VIII	SB-715992	0.960189	0.195489	5.88856e-69
BMS-345541	TG101348	0.960177	0.208145	2.37561e-66
PHA-793887	TL-1-85	0.960161	-	-
PAC-1	Z-LLNle-CHO	0.960141	0.272727	1.4383e-104
CEP-701	MK-2206	0.960056	0.237805	0.9
Obatoclax Mesylate	TAK-715	0.960045	0.182353	4.35109e-68
CH5424802	MS-275	0.959946	0.289593	1.68561e-88
Olaparib	PXD101; Belinostat	0.959908	0.138095	0.9
GW843682X	THZ-2-49	0.959897	-	8.73939e-67
OSI-930	PF-4708671	0.959881	0.239631	2.74341e-83
GW-2580	NSC-87877	0.959861	0.16726	6.04277e-79
EX-527	HG-5-113-01	0.959842	-	5.718e-135
OSI-930	THZ-2-102-1	0.959826	-	1.1485e-133
QL-XI-92	T0901317	0.959762	-	4.58196e-88
CX-5461	KIN001-260	0.959687	0.179487	-
CCT007093	Tamoxifen	0.959682	0.282051	1.07853e-70
GW843682X	Tipifarnib	0.959682	0.227273	4.8965e-75
CUDC-101	T0901317	0.959661	0.192488	1.21372e-77
Lenalidomide	MPS-1-IN-1	0.959648	0.197309	-
FH535	STF-62247	0.959619	0.183784	6.3634e-99
FTI-277	NVP-BHG712	0.959611	0.227941	4.6334e-131
Temozolomide	TL-1-85	0.959608	-	-
(5Z)-7-Oxozeaenol	WH-4-023	0.959501	0.2	4.6334e-131
A-770041	NSC-207895	0.959456	0.2	4.8965e-75
Axitinib	Bortezomib	0.959373	0.212389	1.60068e-68
Gemcitabine	Temozolomide	0.959372	0.127273	0.9
BAY 61-3606	NSC-87877	0.959353	0.202417	1.45963e-71
Lenalidomide	MLN4924	0.959341	0.244541	9.44413e-97
Masitinib	Methotrexate	0.95933	0.286765	8.73939e-67
Methotrexate	XMD11-85h	0.959263	-	1.18275e-67
BAY 61-3606	NVP-BHG712	0.959241	0.39781	6.2706e-132
Crizotinib	GW843682X	0.959233	0.246154	0.9
BX-795	Pazopanib	0.959216	0.323887	0.9
BX-795	PHA-793887	0.959175	0.246269	0.9
Cytarabine	KIN001-260	0.959144	0.224	-
KIN001-055	UNC0638	0.958964	0.48538	2.3068e-132
SB590885	XMD8-85	0.95896	0.228669	3.6587e-117
BAY 61-3606	OSI-930	0.958937	0.309237	1.18275e-67
IOX2	Parthenolide	0.958931	0.123711	1.40163e-94
Bleomycin	PIK-93	0.958793	0.178495	3.5653e-107
PAC-1	VX-11e	0.958681	0.199248	0.9
KIN001-055	NG-25	0.958656	0.340426	1.49785e-81
JW-7-24-1	TL-2-105	0.958629	-	-
(5Z)-7-Oxozeaenol	THZ-2-102-1	0.958614	-	1.1485e-133
CEP-701	PHA-665752	0.95861	0.260736	5.36967e-72
AKT inhibitor VIII	GSK-650394	0.958575	0.334928	1.7045e-131
CCT018159	OSI-930	0.958571	0.207547	1.97539e-72
PAC-1	Shikonin	0.958505	0.234973	0.9
BAY 61-3606	Cytarabine	0.958476	0.126316	7.26706e-73
AV-951	MS-275	0.958461	0.215596	3.29924e-77
CX-5461	OSI-930	0.958461	0.216066	4.6334e-131
CCT007093	QL-XI-92	0.958442	-	5.718e-135
NU-7441	SB-715992	0.958425	0.172662	1.2273e-120
IOX2	XMD11-85h	0.958398	-	4.35109e-68
KIN001-236	NVP-TAE684	0.958325	-	-
BAY 61-3606	Bryostatin 1	0.958172	0.0981818	8.39216e-90
A-770041	rTRAIL	0.958165	-	-
BAY 61-3606	Obatoclax Mesylate	0.958096	0.196319	2.37561e-66
BMS-754807	Roscovitine	0.95804	0.293333	6.45759e-66
Afatinib	EX-527	0.957934	0.19917	3.29924e-77
PAC-1	THZ-2-102-1	0.957926	-	1.64259e-78
Imatinib	KIN001-055	0.957818	0.258537	1.49785e-81
NVP-BHG712	UNC0638	0.9578	0.294118	2.3068e-132
Dasatinib	XMD13-2	0.957792	-	-
Bexarotene	PXD101; Belinostat	0.957764	0.172414	4.8965e-75
681640	BAY 61-3606	0.957748	0.303797	0.9
FR-180204	YM201636	0.957679	0.241497	1.1655e-100
CUDC-101	Genentech Cpd 10	0.957625	-	2.37561e-66
Bryostatin 1	XMD11-85h	0.957607	-	5.02473e-85
ATRA	BX-912	0.957598	0.0655738	6.45759e-66
JQ1	Nutlin-3a	0.957567	0.251381	0.9
GSK-1904529A	KIN001-266	0.957544	0.268293	2.22301e-79
KIN001-244	PHA-665752	0.957465	0.269697	4.70196e-98
Cisplatin	XL-184	0.957455	0.00900901	6.45759e-66
TPCA-1	XMD8-85	0.957448	0.214844	9.83489e-74
Bryostatin 1	SB590885	0.957429	0.185328	4.58196e-88
(5Z)-7-Oxozeaenol	Vinblastine	0.957377	0.236686	4.5151e-121
Tipifarnib	TW 37	0.957292	0.309417	2.56718e-96
AZD7762	CX-5461	0.957223	0.193299	4.35109e-68
681640	CCT007093	0.957133	0.134078	3.7128e-84
AZD8055	MK-2206	0.957122	0.256173	0.9
Sorafenib	Tipifarnib	0.957055	0.257384	0.9
CP724714	NSC-207895	0.95702	0.209607	4.6334e-131
NVP-BEZ235	SB52334	0.956905	0.284264	-
OSU-03012	Sunitinib	0.9569	0.243542	1.36586e-84
NSC-87877	TG101348	0.956871	0.179245	2.28123e-89
UNC0638	XMD8-85	0.956838	0.327869	8.4863e-133
SB52334	YM201636	0.956825	0.228374	-
BAY 61-3606	VX-680	0.956814	0.258865	2.37561e-66
FTI-277	Obatoclax Mesylate	0.956812	0.152027	2.22301e-79
AT-7519	Methotrexate	0.956789	0.285714	6.45759e-66
FTI-277	MPS-1-IN-1	0.956767	0.22541	-
Methotrexate	Tamoxifen	0.956738	0.184834	0.9
NSC-87877	ZM-447439	0.95663	0.176282	2.6734e-73
Lenalidomide	Nilotinib	0.956598	0.213992	1.45963e-71
Docetaxel	TAK-715	0.956561	0.192926	8.73939e-67
Genentech Cpd 10	MP470	0.956522	-	6.45759e-66
AG-014699	BAY 61-3606	0.956502	0.302326	6.45759e-66
Crizotinib	XL-880	0.956437	0.300781	0.9
AZD7762	TG101348	0.956371	0.172043	7.96929e-70
CI-1040	PIK-93	0.956348	0.191235	8.73939e-67
NSC-87877	PAC-1	0.956314	0.167832	9.20312e-87
AZD6482	Docetaxel	0.956307	0.233645	6.45759e-66
CCT007093	Imatinib	0.956306	0.128079	1.18275e-67
MS-275	THZ-2-102-1	0.95626	-	4.58196e-88
T0901317	Temozolomide	0.956192	0.104167	4.46503e-78
THZ-2-102-1	TPCA-1	0.95616	-	1.0473e-136
BX-795	T0901317	0.956118	0.194915	7.96929e-70
CEP-701	Cetuximab	0.956089	0.215596	7.26706e-73
AS605240	MPS-1-IN-1	0.956081	0.194093	-
GSK2126458	THZ-2-102-1	0.95604	-	7.96929e-70
JQ1	SB590885	0.956018	0.203209	6.45759e-66
KIN001-260	VX-11e	0.955939	0.160883	-
Bexarotene	Olaparib	0.95589	0.235632	6.45759e-66
681640	Lenalidomide	0.955867	0.317919	1.60068e-68
A-770041	OSI-027	0.955779	0.224057	5.51029e-82
NG-25	T0901317	0.955761	0.240196	2.93174e-70
PHA-793887	SGC0946	0.955744	0.211356	3.61805e-74
PIK-93	TAK-715	0.955701	0.355556	8.73939e-67
CCT018159	MS-275	0.955591	0.176707	2.74341e-83
Masitinib	WH-4-023	0.955588	0.258303	0.9
KIN001-236	SB-715992	0.955585	-	-
AZD8055	GW843682X	0.955445	0.237179	0.9
Roscovitine	XAV 939	0.955422	0.197674	2.74341e-83
BAY 61-3606	ZSTK474	0.955416	0.262712	2.37561e-66
Lenalidomide	Paclitaxel	0.955407	0.293839	6.45759e-66
(5Z)-7-Oxozeaenol	JQ12	0.955347	-	1.60068e-68
Afatinib	SGC0946	0.95534	0.318937	2.6734e-73
piperlongumine	SL 0101-1	0.955306	0.227848	2.16628e-69
Parthenolide	PIK-93	0.955303	0.0680851	8.73939e-67
CGP-082996	CMK	0.955283	0.311024	-
BMN-673	TW 37	0.95526	0.170732	3.29924e-77
MPS-1-IN-1	Temozolomide	0.955259	0.155477	-
Bryostatin 1	KIN001-055	0.955237	0.0714286	1.4174e-137
Cytarabine	Shikonin	0.955225	0.121622	4.35109e-68
CCT007093	Temozolomide	0.95521	0.087963	2.08021e-92
Obatoclax Mesylate	TPCA-1	0.955182	0.130719	1.07853e-70
MK-2206	QL-XII-61	0.955119	-	4.35109e-68
PF-4708671	Phenformin	0.955096	0.171233	3.1219e-133
KU-55933	Vismodegib	0.955086	0.201581	3.3363e-120
Imatinib	SB590885	0.955083	0.197183	0.9
KIN001-236	XMD8-92	0.955022	-	-
Olaparib	QL-XII-61	0.954958	-	8.73939e-67
BAY 61-3606	Phenformin	0.954925	0.106796	9.20312e-87
Bleomycin	NSC-87877	0.954796	0.215606	7.96929e-70
CGP-082996	piperlongumine	0.954753	0.128079	3.96768e-71
FTI-277	ZSTK474	0.954706	0.169014	2.28123e-89
MP470	PHA-793887	0.954671	0.193548	3.21504e-67
NSC-87877	THZ-2-102-1	0.95462	-	1.7045e-131
CP724714	NVP-TAE684	0.95461	0.34413	4.6334e-131
AZD7762	EX-527	0.95458	0.152	7.7385e-136
AZD8055	SN-38	0.954561	0.233333	6.45759e-66
BMS-345541	Phenformin	0.954533	0.147059	1.97539e-72
Bleomycin	CH5424802	0.954441	0.248848	7.45737e-83
BMS-509744	BX-912	0.954406	0.177305	1.60068e-68
CEP-701	JNK Inhibitor VIII	0.954376	0.227941	6.45759e-66
BAY 61-3606	UNC0638	0.954344	0.324	5.9546e-112
AKT inhibitor VIII	Olaparib	0.9543	0.253061	5.88856e-69
FR-180204	XL-880	0.954294	0.183333	1.8485e-85
ABT-263	QL-VIII-58	0.954234	-	7.96929e-70
GW843682X	XL-880	0.954177	0.265018	0.9
VX-11e	Z-LLNle-CHO	0.954167	0.161417	2.3068e-132
Tamoxifen	UNC0638	0.954164	0.229508	0.9
LFM-A13	WZ-1-84	0.954105	0.271277	4.6334e-131
Methotrexate	THZ-2-102-1	0.95407	-	1.68561e-88
BMN-673	Mitomycin C	0.954047	0.163158	4.6334e-131
OSI-930	Shikonin	0.954026	0.165138	4.35109e-68
JNJ-26854165	PXD101; Belinostat	0.954011	0.163522	4.8965e-75
Bexarotene	NVP-BEZ235	0.953955	0.147059	6.04277e-79
CCT018159	Phenformin	0.953948	0.150259	1.60068e-68
Tamoxifen	WZ-1-84	0.953931	0.149254	8.73939e-67
PAC-1	PIK-93	0.953908	0.146245	7.1611e-106
BMS-509744	Dasatinib	0.953885	0.25	1.10677e-80
THZ-2-102-1	ZSTK474	0.953832	-	7.96929e-70
NU-7441	Vismodegib	0.953821	0.203922	5.718e-135
Methotrexate	NVP-BHG712	0.953797	0.332155	1.60068e-68
JNK Inhibitor VIII	XMD8-92	0.953784	0.326996	2.6734e-73
QL-X-138	rTRAIL	0.953769	-	-
Gemcitabine	MP470	0.953768	0.147887	6.45759e-66
CCT007093	Methotrexate	0.95373	0.131222	2.37561e-66
AZD7762	CCT018159	0.95356	0.146667	1.33101e-74
DMOG	SB52334	0.953538	0.0304878	-
AZD-0530	BIRB 0796	0.95351	0.289377	0.9
AZD6244	Rapamycin	0.953489	0.0959596	0.9
Methotrexate	VX-680	0.953427	0.269091	6.45759e-66
NVP-TAE684	PHA-665752	0.953419	0.266871	9.20312e-87
Crizotinib	THZ-2-49	0.953418	-	1.18275e-67
QL-XII-61	SB52334	0.953373	-	-
Cetuximab	KU-55933	0.953364	0.211009	1.5773e-101
KIN001-260	Z-LLNle-CHO	0.953316	0.182648	-
AZD7762	HG-5-113-01	0.953314	-	1.7045e-131
Masitinib	NVP-BHG712	0.953256	0.411985	1.10677e-80
Afatinib	QL-XI-92	0.953255	-	4.35109e-68
Dabrafenib	GW-2580	0.9532	0.18	3.7128e-84
Cytarabine	Parthenolide	0.953194	0.191257	5.88856e-69
Bryostatin 1	XMD8-85	0.953189	0.117424	1.5543e-134
THZ-2-102-1	Vinblastine	0.953105	-	1.1485e-133
BX-795	CCT007093	0.953104	0.183099	4.35109e-68
NVP-BEZ235	Olaparib	0.953072	0.183857	0.9
AKT inhibitor VIII	XMD14-99	0.952987	-	3.96768e-71
CX-5461	TPCA-1	0.952928	0.158602	2.3068e-132
NVP-BHG712	Temsirolimus	0.952878	0.142395	1.8969e-95
Imatinib	PFI-1	0.952854	0.230769	1.18275e-67
GW 441756	Imatinib	0.952807	0.290984	0.9
BAY 61-3606	MS-275	0.952756	0.27234	2.4652e-119
JQ12	THZ-2-102-1	0.952728	-	8.4863e-133
NSC-87877	Z-LLNle-CHO	0.952659	0.127273	7.7385e-136
SB-505124	SGC0946	0.952615	0.182965	2.22301e-79
THZ-2-49	WZ3105	0.952557	-	1.18275e-67
BMS-754807	SB-715992	0.952543	0.192192	4.35109e-68
Dasatinib	GSK-1904529A	0.952479	0.295515	3.21504e-67
JQ12	Z-LLNle-CHO	0.952473	-	1.1485e-133
BMS-509744	PD-173074	0.952445	0.259124	0.9
NSC-87877	Phenformin	0.952433	0.123404	1.7045e-131
BMS-536924	GSK429286A	0.952354	0.304348	8.96826e-77
JQ12	PIK-93	0.952351	-	5.02473e-85
Parthenolide	PD-0332991	0.952324	0.119048	8.96826e-77
CAY10603	WH-4-023	0.952316	0.250965	1.97539e-72
CX-5461	Shikonin	0.952282	0.154728	5.65459e-92
JW-7-52-1	Parthenolide	0.952279	0.130233	1.2273e-120
AZD8055	NVP-BEZ235	0.952274	0.273913	0.9
NG-25	PHA-793887	0.952247	0.2249	8.73939e-67
GSK1070916	piperlongumine	0.952229	0.131148	2.16628e-69
AV-951	TAK-715	0.952214	0.231884	0.9
OSI-906	YM201636	0.952125	0.307958	5.718e-135
Cetuximab	NVP-TAE684	0.952072	0.219178	1.7751e-108
CEP-701	TW 37	0.952014	0.215447	6.6267e-76
BAY 61-3606	Masitinib	0.951954	0.358779	6.45759e-66
CCT007093	PFI-1	0.95194	0.13587	4.6334e-131
KIN001-260	PF-4708671	0.951925	0.124031	-
GW843682X	QL-XII-61	0.951921	-	6.45759e-66
Docetaxel	SNX-2112	0.951872	0.249211	6.3634e-99
PD-0332991	VNLG/124	0.951853	0.139098	-
Bryostatin 1	PFI-1	0.95181	0.0851064	1.5543e-134
AC220	JNK Inhibitor VIII	0.951805	0.311475	3.00852e-80
EX-527	TL-1-85	0.951793	-	-
CI-1040	NSC-87877	0.951759	0.147157	1.60068e-68
Parthenolide	VX-11e	0.951753	0.09375	2.56718e-96
AC220	KU-55933	0.951752	0.234756	1.8485e-85
Methotrexate	Temozolomide	0.951716	0.222628	0.9
PXD101; Belinostat	Zibotentan; ZD4054	0.951684	0.209677	1.8969e-95
RDEA119	Sorafenib	0.951528	0.204255	0.9
Bexarotene	Tipifarnib	0.95152	0.255319	2.02712e-82
JNJ-26854165	Roscovitine	0.951491	0.259459	5.5721e-125
NSC-87877	Temsirolimus	0.951464	0.118541	8.96826e-77
SB52334	TW 37	0.951444	0.140351	-
AZD6244	Midostaurin	0.951437	0.288194	0.9
HG-6-64-1	PD-173074	0.951437	0.305019	8.39216e-90
Bortezomib	Bosutinib	0.951334	0.226496	1.60068e-68
AT-7519	NG-25	0.95126	0.256757	8.73939e-67
681640	Temozolomide	0.951214	0.17551	6.45759e-66
BMS-345541	TAK-715	0.951208	0.247934	0.9
A-770041	Vismodegib	0.951175	0.302632	1.03567e-93
Nilotinib	PFI-1	0.951148	0.214022	1.45963e-71
EHT 1864	Vismodegib	0.951058	0.240816	5.88856e-69
NSC-207895	QL-X-138	0.950985	0.212963	8.4863e-133
Afatinib	TL-1-85	0.950977	-	-
FTI-277	Temozolomide	0.950945	0.145098	1.7045e-131
SN-38	WZ3105	0.950863	-	3.61805e-74
Nilotinib	SB590885	0.950859	0.175926	5.88856e-69
MS-275	Shikonin	0.950793	0.176166	4.35109e-68
AS605240	TL-1-85	0.950776	-	-
Bortezomib	PIK-93	0.950683	0.152985	1.49785e-81
CH5424802	QS11	0.950642	0.25498	2.8468e-136
HG-5-88-01	SGC0946	0.950614	-	2.43783e-76
SB590885	VX-680	0.950598	0.165049	1.33101e-74
FR-180204	QL-XII-47	0.950559	0.304878	2.1347e-102
AG-014699	ZSTK474	0.950555	0.192982	8.73939e-67
IOX2	Obatoclax Mesylate	0.950529	0.195205	4.8965e-75
JW-7-52-1	Ruxolitinib	0.950469	0.219124	7.45737e-83
A-443654	Bexarotene	0.950467	0.175824	2.37561e-66
Embelin	rTRAIL	0.950451	-	-
AMG-706	HG-6-64-1	0.950431	0.356828	1.2273e-120
Bryostatin 1	Docetaxel	0.950411	0.458537	6.45759e-66
UNC0638	ZM-447439	0.950378	0.595745	6.45759e-66
KIN001-135	LFM-A13	0.950362	0.134615	-
ABT-869	AMG-706	0.950354	0.26738	0.9
Methotrexate	Pazopanib	0.950309	0.254826	0.9
KIN001-244	S-Trityl-L-cysteine	0.950293	0.197044	1.5543e-134
CX-5461	PAC-1	0.950263	0.161017	3.1219e-133
KIN001-236	PHA-665752	0.950254	-	-
AG-014699	TL-1-85	0.95025	-	-
IPA-3	THZ-2-102-1	0.950189	-	1.7045e-131
CCT018159	UNC0638	0.950169	0.203704	4.2876e-101
KIN001-266	XMD13-2	0.950143	-	-
AS605240	SB590885	0.950026	0.170543	6.2706e-132

## Sheet: CCLE_DRUG_SIM
Drug1	Drug2	Functional sim	SMILES sim	PPI sim
L-685458	ZD-6474	0.994678	0.11349	1.18275e-67
17-AAG	Paclitaxel	0.994097	0.272071	0.9
17-AAG	Panobinostat	0.99304	0.0754717	3.96768e-71
TKI258	ZD-6474	0.992772	0.227439	0.9
Paclitaxel	Topotecan	0.992513	0.291483	0.9
L-685458	TKI258	0.989722	0.129946	2.37561e-66
PHA-665752	Sorafenib	0.98863	0.157855	0.9
AZD6244	Sorafenib	0.98829	0.169047	0.9
Erlotinib	Sorafenib	0.987973	0.256565	0.9
AZD6244	Nutlin-3	0.987127	0.137107	0.9
AZD0530	Lapatinib	0.986399	0.339326	0.9
AZD0530	AZD6244	0.985884	0.191292	0.9
Lapatinib	TKI258	0.985509	0.199569	0.9
AZD0530	Nutlin-3	0.985102	0.170804	1.27812e-97
Paclitaxel	Panobinostat	0.985019	0.137107	0.9
PHA-665752	TKI258	0.98363	0.313903	0.9
Lapatinib	ZD-6474	0.982749	0.356254	0.9
Erlotinib	PHA-665752	0.982556	0.0754717	0.9
17-AAG	Topotecan	0.980967	0.280085	0.9
L-685458	PHA-665752	0.980914	0.172825	1.24551e-87
AZD0530	Sorafenib	0.977599	0.193139	0.9
L-685458	Lapatinib	0.977044	0.0844077	1.45963e-71
Nutlin-3	Sorafenib	0.97682	0.15836	4.35109e-68
17-AAG	PD-0325901	0.976387	0.0598772	0.9
PHA-665752	ZD-6474	0.975254	0.112453	0.9
AZD6244	Erlotinib	0.974994	0.213749	0.9
L-685458	Sorafenib	0.974815	0.0660114	6.45759e-66
AZD0530	PHA-665752	0.974031	0.140025	0.9
AZD6244	Lapatinib	0.973379	0.25515	0.9
AZD6244	PHA-665752	0.973126	0.151415	0.9
AZD0530	TKI258	0.972939	0.20639	0.9
LBW242	ZD-6474	0.971392	0.0993305	2.37561e-66
AZD0530	ZD-6474	0.971239	0.482982	0.9
AZD0530	L-685458	0.969384	0.102325	1.64259e-78
Sorafenib	TKI258	0.968817	0.16903	0.9
L-685458	LBW242	0.968777	0.586313	1.693e-131
Paclitaxel	PD-0325901	0.967344	0.102531	0.9
Lapatinib	PHA-665752	0.966399	0.17738	0.9
Lapatinib	Nutlin-3	0.966369	0.17148	6.45759e-66
Lapatinib	Sorafenib	0.965864	0.202726	0.9
LBW242	TKI258	0.965078	0.126059	5.88856e-69
Panobinostat	PD-0325901	0.965037	0.113597	0.9
Erlotinib	Nutlin-3	0.964803	0.0972667	0.9
AZD0530	Erlotinib	0.963847	0.414925	0.9
Sorafenib	ZD-6474	0.963304	0.195915	0.9
Erlotinib	L-685458	0.963159	0.063746	1.60068e-68
Panobinostat	Topotecan	0.961621	0.233412	3.21504e-67
PD-0325901	Topotecan	0.960491	0.0721098	0.9
Erlotinib	RAF265	0.959983	0.307925	0.9
Nutlin-3	PHA-665752	0.957034	0.159908	6.1557e-132
AZD6244	TKI258	0.956446	0.287402	0.9
Irinotecan	Panobinostat	0.955452	0.230046	0.9
AZD6244	L-685458	0.952625	0.0747231	2.37561e-66
